# Supplementary material for: Risk of Cardiovascular Disease According to the Precedence Relationship Between Hypertension and Diabetes Mellitus
Source: Healthcare (Basel). 2025 Apr 2;13(7):796. doi: 10.3390/healthcare13070796 (PMC11989093; doi:10.3390/healthcare13070796)
Supplement: Supplementary file 1 [file healthcare-13-00796-s001.zip]

Archive with 1 entries (1 files):
- healthcare-3542591-supplementary.pdf
